# Supplementary material for: Blockade of Platelet CysLT1R Receptor with Zafirlukast Counteracts Platelet Protumoral Action and Prevents Breast Cancer Metastasis to Bone and Lung
Source: Int J Mol Sci. 2022 Oct 13;23(20):12221. doi: 10.3390/ijms232012221 (PMC9603002; doi:10.3390/ijms232012221)
Supplement: Supplementary file 1 [file ijms-23-12221-s001.zip]

Archive with 1 entries (1 files):
- ijms-1906112-supplementary.pdf
